# Supplementary material for: OsLEA1b Modulates Starch Biosynthesis at High Temperatures in Rice
Source: Plants (Basel). 2023 Dec 4;12(23):4070. doi: 10.3390/plants12234070 (PMC10708107; doi:10.3390/plants12234070)
Supplement: Supplementary file 1 [file plants-12-04070-s001.zip]

Archive with 1 entries (1 files):
- plants-2739884-supplementary.pdf
